# Supplementary material for: Extensive Cotransformation of Natural Variation into Chromosomes of Naturally Competent Haemophilus influenzae
Source: G3 (Bethesda). 2014 Feb 25;4(4):717–31. doi: 10.1534/g3.113.009597 (PMC4059242; doi:10.1534/g3.113.009597)
Supplement: Supporting Information [file supp_g3.113.009597_FileS2.zip › FileS2/FileS2.txt]

Well	Sample	Selection	Experiment
A01	RR4001	NalR	MIV1
A02	RR4002	NalR	MIV1
A03	RR4003	NalR	MIV1
A04	RR4004	NalR	MIV1
A05	RR4005	NalR	MIV1
A06	RR4006	NalR	MIV1
A07	RR4007	NalR	MIV1
A08	RR4008	NalR	MIV1
A09	RR4009	NalR	MIV1
A10	RR4010	NalR	MIV1
A11	RR4011	NalR	MIV1
A12	RR4012	NalR	MIV1
B01	RR4013	NovR	MIV1
B02	RR4014	NovR	MIV1
B03	RR4015	NovR	MIV1
B04	RR4016	NovR	MIV1
B05	RR4017	NovR	MIV1
B06	RR4018	NovR	MIV1
B07	RR4019	NovR	MIV1
B08	RR4020	NovR	MIV1
B09	RR4021	NovR	MIV1
B10	RR4022	NovR	MIV1
B11	RR4023	NovR	MIV1
B12	RR4024	NovR	MIV1
C01	RR4033	NalR	MIV2
C02	RR4034	NalR	MIV2
C03	RR4035	NalR	MIV2
C04	RR4036	NalR	MIV2
C05	RR4037	NalR	MIV2
C06	RR4038	NalR	MIV2
C07	RR4039	NalR	MIV2
C08	RR4040	NalR	MIV2
C09	RR4041	NalR	MIV2
C10	RR4042	NalR	MIV2
C11	RR4043	NalR	MIV2
C12	RR4044	NalR	MIV2
D01	RR4045	NovR	MIV2
D02	RR4046	NovR	MIV2
D03	RR4047	NovR	MIV2
D04	RR4048	NovR	MIV2
D05	RR4049	NovR	MIV2
D06	RR4050	NovR	MIV2
D07	RR4051	NovR	MIV2
D08	RR4052	NovR	MIV2
D09	RR4053	NovR	MIV2
D10	RR4054	NovR	MIV2
D11	RR4055	NovR	MIV2
D12	RR4056	NovR	MIV2
E01	RR4065	NalR	MIV3
E02	RR4066	NalR	MIV3
E03	RR4067	NalR	MIV3
E04	RR4068	NalR	MIV3
E05	RR4069	NalR	MIV3
E06	RR4070	NalR	MIV3
E07	RR4071	NalR	MIV3
E08	RR4072	NalR	MIV3
E09	RR4073	NalR	MIV3
E10	RR4074	NalR	MIV3
E11	RR4075	NalR	MIV3
E12	RR4076	NalR	MIV3
F01	RR4077	NovR	MIV3
F02	RR4078	NovR	MIV3
F03	RR4079	NovR	MIV3
F04	RR4080	NovR	MIV3
F05	RR4081	NovR	MIV3
F06	RR4082	NovR	MIV3
F07	RR4083	NovR	MIV3
F08	RR4084	NovR	MIV3
F09	RR4085	NovR	MIV3
F10	RR4086	NovR	MIV3
F11	RR4087	NovR	MIV3
F12	RR4088	NovR	MIV3
G01	RR4101_02	None	MIV3
G02	RR4103_04	None	MIV3
G03	RR4105_06	None	MIV3
G04	RR4107_08	None	MIV3
G05	RR4109_10	None	MIV3
G06	RR4113_14	None	MIV3
G07	RR4115_16	None	MIV3
G08	RR4025_26	None	MIV1
G09	RR4117	NovR	LATE1
G10	RR4118	NovR	LATE1
G11	RR4119	NovR	LATE1
G12	RR4120	NovR	LATE1
H01	RR4121	NovR	LATE1
H02	RR4122	NovR	LATE1
H03	RR4123	NovR	LATE1
H04	RR4124	NovR	LATE1
H05	RR722	None	RECIP
H06	RR666	NovRNalR	CONTROL
H07	RR3131	NovRNalR	DONOR
