# Supplementary material for: Extensive Cotransformation of Natural Variation into Chromosomes of Naturally Competent Haemophilus influenzae
Source: G3 (Bethesda). 2014 Feb 25;4(4):717–31. doi: 10.1534/g3.113.009597 (PMC4059242; doi:10.1534/g3.113.009597)
Supplement: Supporting Information [file supp_g3.113.009597_FileS2.zip › FileS2/READ_ME.txt]

File S2 is a tab-delimited text file (with header) that reports metadata on each DNA sample sequenced (indicated in TABLE 1).  Well IDs are used in the naming of the BAM files deposited at the NCBI short-read archive under project accession SRP036875.

Explanation of columns is below:

Well: Coordinate in 96-well plate during sequencing library construction

Sample:  Strain ID(s) of stored culture grown from a single colony.  For samples G01-G08, pairs of strains were pooled.

Selection:  Indicates presence/absence of the NovR and NalR markers.  NovR and NalR indicate the single resistances; NovRNalR indicates double; and None indicates sensitivity to both antibiotics.

Experiment:  Source of cloned colony.  MIV1-MIV3 indicate that colonies were picked from transformations using the standard competent protocol; LATE1 indicates that colonies were picked from a late-log transformation.  RECIP, CONTROL, and DONOR refer to the recipient Rd strain (RR722), the MAP7 control strain (RR666), and the donor strain derived from 86-028NP (RR3131).
