# Supplementary material for: Extensive Cotransformation of Natural Variation into Chromosomes of Naturally Competent Haemophilus influenzae
Source: G3 (Bethesda). 2014 Feb 25;4(4):717–31. doi: 10.1534/g3.113.009597 (PMC4059242; doi:10.1534/g3.113.009597)
Supplement: Supporting Information [file supp_g3.113.009597_FileS3.zip]

Archive with 2 entries (2 files):
- FileS3/FileS3.txt
- FileS3/READ_ME.txt
