# Supplementary material for: Extensive Cotransformation of Natural Variation into Chromosomes of Naturally Competent Haemophilus influenzae
Source: G3 (Bethesda). 2014 Feb 25;4(4):717–31. doi: 10.1534/g3.113.009597 (PMC4059242; doi:10.1534/g3.113.009597)
Supplement: Supporting Information [file supp_g3.113.009597_FileS3.zip › FileS3/FileS3.txt]

Well	Sample	Seg	Trct	Type	MinKB	SNVs	Dsnv	Msnv	SVs	Deleted	Inserted	LeftSV	LeftR-Rd	LeftD-Rd	RghtD-Rd	RghtR-Rd	RghtSV	Invert	LeftR-NP	LeftD-NP	RghtD-NP	RghtR-NP
A01	RR4001	1	1	IND	13.015	116	116	0	3	40	3	no	20593	20647	33662	33686	no	no	20605	20659	33639	33663
A01	RR4001	2	1	IND	12.838	303	303	0	1	0	1	no	70465	70621	83459	83528	no	no	71846	72002	84842	84911
A01	RR4001	3	2	SEL	10.244	138	138	0	1	9	0	no	1333805	1333856	1344100	1345021	yes	yes	1749992	1749941	1739705	1738767
A02	RR4002	4	3	IND	3.247	22	22	0	0	0	0	no	501602	501821	505068	505083	no	no	571548	571767	575014	575029
A02	RR4002	5	4	ADJ	8.821	176	176	0	1	1	0	no	1321071	1321121	1329942	1329969	no	yes	1762726	1762676	1753856	1753829
A02	RR4002	6	4	SEL	25.013	434	431	3	14	2046	319	no	1331614	1331750	1356763	1356905	yes	yes	1752183	1752047	1728757	1728614
A03	RR4003	7	5	SEL	13.524	248	245	3	11	2034	318	no	1338596	1338761	1352285	1352401	no	yes	1745210	1745045	1733232	1733116
A04	RR4004	8	5	IND	4.021	142	0	142	0	0	0	no	746859	747015	751036	751075	yes	no	777629	777785	781817	781856
A04	RR4004	9	6	IND	0.972	19	0	19	0	0	0	no	942906	943019	943991	944075	no	no	1002204	1002317	1003289	1003373
A04	RR4004	10	7	SEL	14.905	265	265	0	11	2034	318	no	1337341	1337737	1352642	1352665	no	yes	1746465	1746069	1732875	1732852
A05	RR4005	11	8	SEL	2.694	47	47	0	6	6	19	no	1342274	1342532	1345226	1345313	no	yes	1741531	1741273	1738562	1738475
A06	RR4006	12	9	SEL	2.663	49	49	0	0	0	0	no	1341284	1341437	1344100	1344802	yes	yes	1742522	1742369	1739705	1738997
A07	RR4007	14	10	SEL	9.047	119	119	0	1	9	0	no	1334945	1335053	1344100	1344802	yes	yes	1748852	1748744	1739705	1738997
A08	RR4008	15	11	IND	4.62	129	0	129	1	0	5	no	585068	585210	589830	589860	no	no	655838	655980	660604	660634
A08	RR4008	16	12	IND	0.279	5	5	0	0	0	0	no	1138804	1138863	1139142	1139488	no	no	1177136	1177195	1177474	1177821
A08	RR4008	17	12	IND	0.291	4	4	0	0	0	0	no	1142930	1143110	1143401	1143541	no	no	1181264	1181444	1181735	1181875
A08	RR4008	18	13	SEL	2.724	49	49	0	6	6	19	no	1343714	1343759	1346483	1346672	no	yes	1740091	1740046	1737305	1737116
A09	RR4009	19	14	SEL	3.242	63	63	0	0	0	0	no	1340741	1340858	1344100	1344802	yes	yes	1743065	1742948	1739705	1738997
A09	RR4009	20	14	ADJ	2.231	16	16	0	1	0	1	no	1419416	1420449	1422680	1423560	no	yes	1679702	1678669	1676436	1675556
A10	RR4010	21	15	SEL	6.416	111	111	0	6	6	19	no	1339597	1339725	1346141	1346168	no	yes	1744209	1744081	1737647	1737620
A10	RR4010	22	15	ADJ	9.788	194	194	0	5	2028	299	no	1346168	1346180	1355968	1355983	no	yes	1737620	1737608	1729549	1729534
A11	RR4011	23	16	IND	0.707	14	14	0	1	0	13	no	231468	231543	232250	232424	no	no	293582	293657	294377	294551
A11	RR4011	24	16	IND	4.811	54	54	0	3	8	1	no	236304	236398	241209	241342	no	no	299825	299919	304722	304855
A11	RR4011	25	16	IND	2.007	41	41	0	2	3	1	yes	245663	247651	249658	249664	no	no	309388	311376	313381	313387
A11	RR4011	26	17	IND	0	1	1	0	0	0	0	no	1118970	1119001	1119001	1119037	no	no	1157457	1157487	1157487	1157523
A11	RR4011	27	18	SEL	8.434	149	149	0	6	6	19	no	1338395	1338536	1346970	1347006	no	yes	1745411	1745270	1736818	1736782
A12	RR4012	28	19	IND	1.277	46	46	0	0	0	0	no	1054548	1054621	1055898	1055909	yes	no	1111644	1111717	1112994	1113005
A12	RR4012	29	20	SEL	4.679	93	93	0	6	6	19	no	1341932	1342043	1346722	1346764	no	yes	1741873	1741762	1737066	1737024
A12	RR4012	30	20	ADJ	3.833	84	84	0	2	3	1	no	1352768	1352930	1356763	1356905	yes	yes	1732749	1732587	1728803	1702971
A12	RR4012	31	20	ADJ	0.3	5	5	0	0	0	0	no	1361658	1361820	1362120	1362263	no	yes	1698883	1698721	1698421	1698278
B01	RR4013	32	21	IND	13.517	241	240	1	3	131	7	no	160282	160744	174261	174769	no	no	222432	222893	236290	236798
B01	RR4013	33	22	ADJ	12.654	226	225	1	3	176	138	no	542277	543040	555694	555753	no	no	609576	610339	622955	623014
B01	RR4013	34	22	SEL	5.731	76	76	0	3	3	2714	no	581756	582238	587969	588549	no	no	649821	650302	658744	659323
B01	RR4013	35	23	IND	4.299	148	147	1	4	3	20	no	1296406	1296470	1300769	1301117	no	yes	1787413	1787349	1783035	1782687
B02	RR4014	36	24	ADJ	1.134	49	43	6	3	28	5	no	575376	575425	576559	576610	no	no	643406	643455	644566	644617
B02	RR4014	37	24	SEL	12.04	194	194	0	4	6	2714	no	577074	577142	589182	589191	no	no	645140	645208	659956	659965
B03	RR4015	38	25	SEL	1.988	31	31	0	0	0	0	no	585812	585858	587846	587969	no	no	656587	656633	658621	658744
B03	RR4015	39	26	IND	4.891	37	37	0	1	0	1	no	1138863	1139074	1143965	1144497	no	no	1177195	1177406	1182299	1182831
B03	RR4015	40	26	IND	3.389	34	34	0	1	0	6	no	1144891	1145010	1148399	1148404	no	no	1183224	1183342	1186737	1186742
B04	RR4016	41	27	ADJ	0	1	1	0	0	0	0	no	568873	568990	568990	569029	no	no	636114	636231	636231	636270
B04	RR4016	42	27	SEL	3.194	60	60	0	0	0	0	no	585765	585812	589006	589050	no	no	656540	656587	659780	659824
B05	RR4017	44	29	IND	0.003	2	2	0	0	0	0	no	320709	320763	320766	320840	no	no	383179	383233	383236	383310
B05	RR4017	45	29	IND	0	1	1	0	0	0	0	no	321233	321248	321248	321254	no	no	383703	383718	383718	383724
B05	RR4017	46	29	IND	6.103	168	167	1	8	8	2	no	334049	334080	340183	340300	no	no	396817	396848	402945	403062
B05	RR4017	47	30	SEL	1.229	8	8	0	0	0	0	no	586704	586740	587969	588549	no	no	657479	657515	658744	659323
B05	RR4017	48	31	IND	0	1	1	0	0	0	0	no	1483488	1483502	1483502	1483559	no	no	1613390	1613376	1613376	1613319
B05	RR4017	49	31	IND	0	1	1	0	0	0	0	no	1490360	1490420	1490420	1490495	no	no	1606449	1606389	1606389	1606314
B06	RR4018	50	32	SEL	11.016	240	240	0	5	2	11	no	584094	584156	595172	595310	no	no	654864	654926	665950	666088
B06	RR4018	51	32	ADJ	2.713	86	85	1	4	2	4	no	709935	709997	712710	712773	no	no	742070	742132	744850	744913
B07	RR4019	52	33	ADJ	0.136	5	5	0	0	0	0	yes	575113	575376	575512	575707	no	no	643143	643406	643542	643737
B07	RR4019	53	33	SEL	16.789	307	307	0	7	8	2719	no	577143	577233	594022	594167	no	no	645209	645299	664799	664944
B08	RR4020	54	34	ADJ	1.483	77	77	0	0	0	0	no	571631	571646	573129	573217	no	no	639991	640006	641489	641577
B08	RR4020	55	34	ADJ	0.33	2	2	0	0	0	0	no	573217	573354	573684	574032	no	no	641577	641714	642044	642392
B08	RR4020	56	34	ADJ	3.465	31	31	0	1	3	0	no	579693	580330	583795	584006	yes	no	647761	648398	651859	652070
B08	RR4020	57	34	SEL	4.138	131	131	0	0	0	0	no	586557	586704	590842	591027	no	no	657332	657479	661616	661801
B09	RR4021	59	36	ADJ	1.683	51	51	0	0	0	0	no	572604	572769	574452	574473	no	no	640964	641129	642812	642833
B09	RR4021	60	36	SEL	19.031	346	346	0	8	8	2720	no	577233	577260	596291	597854	no	no	645299	645326	667069	709401
B10	RR4022	62	38	SEL	9.788	215	215	0	4	2	10	yes	584016	584093	593881	593905	no	no	654786	654863	664658	664682
B10	RR4022	63	39	IND	5.367	294	294	0	5	1	13	no	1270931	1270947	1276314	1276590	no	no	1303963	1303979	1309358	1309634
B11	RR4023	64	40	ADJ	0	1	1	0	0	0	0	no	568542	568626	568626	568653	no	no	635783	635867	635867	635894
B11	RR4023	65	40	SEL	5.365	166	166	0	1	0	5	no	585277	585477	590842	591027	no	no	656047	656247	661616	661801
B12	RR4024	66	41	IND	0.431	2	2	0	0	0	0	no	396846	397309	397740	397814	no	no	465687	466150	466581	466655
B12	RR4024	67	41	IND	5.881	56	56	0	1	0	1	no	397814	397982	403863	404296	no	no	466655	466823	472703	473136
B12	RR4024	68	42	SEL	12.137	247	247	0	7	5	2720	no	582880	583173	595310	595425	no	no	650944	651237	666088	666203
B12	RR4024	69	43	IND	0	1	1	0	0	0	0	no	1194747	1194843	1194843	1195172	no	no	1228596	1228692	1228692	1229021
B12	RR4024	70	43	IND	3.491	44	44	0	0	0	0	no	1252830	1252960	1256451	1257178	no	no	1285863	1285993	1289480	1290207
C01	RR4033	71	44	SEL	43.081	828	827	1	17	2047	332	no	1308137	1308767	1351848	1351903	yes	yes	1775671	1775041	1733671	1733614
C01	RR4033	72	44	ADJ	1.615	47	47	0	0	0	0	no	1351913	1351972	1353587	1353644	no	yes	1733604	1733545	1731930	1731873
C01	RR4033	73	45	IND	6.544	295	291	4	13	13	50	no	1456102	1456120	1462664	1462694	no	yes	1643008	1642990	1636409	1636379
C02	RR4034	74	46	IND	17.541	143	140	3	9	1643	58	no	798044	798317	815858	815899	no	no	865981	866254	882209	882250
C02	RR4034	75	47	ADJ	9.387	123	123	0	1	9	0	no	1333736	1333790	1343177	1343228	no	yes	1750061	1750007	1740628	1740577
C02	RR4034	76	47	SEL	3.654	68	68	0	6	6	19	no	1343228	1343276	1346930	1346970	no	yes	1740577	1740529	1736858	1736818
C03	RR4035	77	48	IND	2.088	56	56	0	0	0	0	no	72392	72407	74495	74573	no	no	73773	73788	75876	75954
C03	RR4035	78	48	IND	7.997	164	164	0	2	796	5	no	77078	77465	85462	85537	no	no	78459	78846	86053	86128
C03	RR4035	79	49	ADJ	0.971	11	11	0	0	0	0	no	1334741	1334936	1335907	1335951	no	yes	1749056	1748861	1747890	1747846
C03	RR4035	80	49	SEL	9.316	161	161	0	6	6	19	no	1337743	1337812	1347128	1347199	yes	yes	1746063	1745994	1736660	1736289
C04	RR4036	81	50	IND	9.935	101	96	5	2	1	6	no	370391	370547	380482	380618	no	no	438795	438951	448834	448970
C04	RR4036	82	50	IND	0.172	9	9	0	1	27	99	no	403863	404296	404468	404488	no	no	472703	473136	473380	473400
C04	RR4036	83	50	IND	0	1	1	0	0	0	0	no	407191	407272	407272	407512	no	no	476138	476219	476219	476459
C04	RR4036	85	52	ADJ	5.654	164	162	2	3	1	13	no	1317224	1317241	1322895	1322907	no	yes	1766586	1766569	1760903	1760891
C04	RR4036	86	52	SEL	9.809	137	134	3	1	9	0	no	1333856	1334291	1344100	1344802	yes	yes	1749941	1749506	1739705	1738997
C04	RR4036	87	52	ADJ	10.908	160	159	1	1	0	1	no	1730268	1730583	1741491	1741554	no	no	1811898	1812213	1823124	1823187
C05	RR4037	88	53	SEL	16.79	288	288	0	7	15	19	no	1329207	1329351	1346141	1346168	no	yes	1754591	1754447	1737647	1737620
C06	RR4038	89	54	SEL	10.078	157	157	0	7	15	19	no	1336165	1336405	1346483	1346672	no	yes	1747632	1747392	1737305	1737116
C07	RR4039	91	56	IND	3.042	51	50	1	1	1	0	no	479949	480016	483058	483336	no	no	549894	549961	553002	553280
C07	RR4039	92	57	SEL	9.453	179	178	1	11	2034	318	no	1342547	1342622	1352075	1352084	no	yes	1741258	1741183	1733442	1733433
C08	RR4040	93	58	IND	6.437	209	206	3	0	0	0	no	52512	53439	59876	59990	no	no	53893	54820	61257	61371
C08	RR4040	94	59	ADJ	0.003	2	2	0	0	0	0	no	1292875	1292893	1292896	1292908	no	yes	1790943	1790925	1790922	1790910
C08	RR4040	95	59	ADJ	17.203	328	327	1	4	3	14	no	1303624	1303741	1320944	1321020	no	yes	1780186	1780069	1762853	1762777
C08	RR4040	96	59	SEL	5.06	89	89	0	0	0	0	no	1338935	1339040	1344100	1344802	yes	yes	1744871	1744766	1739705	1738997
C09	RR4041	99	61	IND	1.926	33	33	0	0	0	0	no	220541	220573	222499	222661	no	no	282670	282702	284628	284790
C09	RR4041	100	62	SEL	3.242	63	63	0	0	0	0	no	1340741	1340858	1344100	1344802	yes	yes	1743065	1742948	1739705	1738997
C10	RR4042	101	63	SEL	12.969	183	183	0	7	15	19	no	1332106	1332257	1345226	1345313	no	yes	1751691	1751540	1738562	1738475
C10	RR4042	102	63	ADJ	9.221	196	196	0	5	2028	299	no	1345313	1345322	1354543	1354630	no	yes	1738475	1738466	1730974	1730887
C11	RR4043	103	64	IND	4.786	148	148	0	0	0	0	no	585879	586056	590842	591027	no	no	656654	656831	661616	661801
C11	RR4043	104	65	ADJ	8.039	126	126	0	2	3	1	no	1308137	1308767	1316806	1316927	no	yes	1775671	1775041	1767004	1766883
C11	RR4043	105	65	SEL	8.592	155	155	0	6	6	19	no	1338395	1338536	1347128	1347199	yes	yes	1745411	1745270	1736660	1736289
C12	RR4044	106	66	IND	2.07	18	18	0	1	1	0	no	218500	218585	220655	220703	no	no	280630	280715	282784	282832
C12	RR4044	107	67	SEL	5.133	95	95	0	6	6	19	no	1340861	1340975	1346108	1346141	no	yes	1742945	1742831	1737680	1737647
C12	RR4044	108	67	ADJ	0.96	24	24	0	0	0	0	no	1346141	1346168	1347128	1347199	yes	yes	1737647	1737620	1736660	1736289
D01	RR4045	109	68	SEL	4.477	70	70	0	1	0	5	yes	584016	584093	588570	588654	no	no	654786	654863	659344	659428
D01	RR4045	110	69	IND	5.551	114	114	0	0	0	0	no	866940	867111	872662	873055	no	no	932352	932523	938074	938467
D01	RR4045	111	70	IND	0.555	56	56	0	0	0	0	no	1201614	1201770	1202325	1202372	no	no	1235462	1235618	1236173	1236220
D02	RR4046	112	71	SEL	4.917	141	141	0	2	2	1	no	586521	586536	591453	591863	no	no	657296	657311	662226	662636
D02	RR4046	113	72	IND	5.67	104	100	4	1	0	1	no	1766489	1766975	1772645	1772945	no	no	1856547	1857033	1862704	1863004
D03	RR4047	114	73	SEL	5.884	148	148	0	3	2	5	no	586854	587579	593463	593475	no	no	657629	658354	664240	664252
D03	RR4047	115	73	ADJ	1.283	17	17	0	1	0	1	no	593475	593586	594869	594890	no	no	664252	664363	665647	665668
D03	RR4047	116	73	ADJ	0.745	23	23	0	0	0	0	no	594920	594971	595716	595903	no	no	665698	665749	666494	666681
D04	RR4048	117	74	SEL	2.102	42	42	0	1	0	5	no	585277	585477	587579	587846	no	no	656047	656247	658354	658621
D04	RR4048	118	75	IND	12.15	237	235	2	0	0	0	no	1323765	1323801	1335951	1336165	no	yes	1760033	1759997	1747846	1747632
D05	RR4049	119	76	SEL	10.181	215	215	0	4	2	6	no	586062	586110	596291	597854	no	no	656837	656885	667069	709401
D05	RR4049	120	77	IND	19.332	378	377	1	4	1	7	no	631735	632081	651413	651437	no	no	813752	814098	833437	833461
D05	RR4049	121	78	IND	29.017	602	600	2	13	173	150	no	1134451	1134665	1163682	1163904	no	no	1172789	1173003	1201996	1202218
D06	RR4050	122	79	SEL	8.55	193	193	0	4	2	6	no	586854	587579	596129	596291	no	no	657629	658354	666907	667069
D06	RR4050	123	80	IND	16.704	362	362	0	3	1	6	no	636050	636099	652803	653536	no	no	818066	818115	834827	835560
D06	RR4050	124	81	IND	6.599	195	195	0	5	34	15	no	1151714	1151821	1158420	1158556	yes	no	1190051	1190158	1196737	1196873
D07	RR4051	125	82	SEL	5.434	126	126	0	1	0	5	no	584094	584156	589590	589623	no	no	654864	654926	660364	660397
D07	RR4051	126	82	ADJ	1.394	17	0	17	2	2	1	no	590489	590571	591965	592472	no	no	661263	661345	662738	663245
D08	RR4052	127	83	IND	6.714	214	214	0	3	768	16	no	423157	423169	429883	429961	no	no	492089	492101	498062	498140
D08	RR4052	128	84	ADJ	7.12	128	128	0	1	6	0	no	542277	543040	550160	550358	yes	no	609576	610339	617453	617627
D08	RR4052	129	84	SEL	4.338	124	124	0	1	0	5	no	585491	585534	589872	589896	no	no	656261	656304	660646	660670
D08	RR4052	130	84	ADJ	5.352	80	80	0	4	2	6	no	589998	590073	595425	595453	no	no	660772	660847	666203	666231
D09	RR4053	131	85	ADJ	6.213	98	98	0	1	3	0	no	576933	576960	583173	583724	no	no	644999	645026	651237	651788
D09	RR4053	132	85	SEL	7.297	195	195	0	3	2	6	no	584094	584156	591453	591863	no	no	654864	654926	662226	662636
D10	RR4054	133	86	ADJ	4.402	91	91	0	0	0	0	no	560677	560848	565250	565277	no	no	627926	628097	632500	632527
D10	RR4054	134	86	SEL	6.335	153	153	0	3	2	5	no	586854	587579	593914	594022	no	no	657629	658354	664691	664799
D10	RR4054	135	87	IND	3.089	114	0	114	0	0	0	no	747752	747840	750929	750983	no	no	778522	778610	781710	781764
D10	RR4054	136	87	IND	0.586	12	0	12	0	0	0	no	757386	757414	758000	758028	no	no	792041	792069	792656	792684
D10	RR4054	137	87	IND	12.384	131	0	131	1	1	0	no	758028	758039	770423	776590	yes	no	792684	792695	805016	844724
D11	RR4055	138	88	IND	28.931	251	251	0	9	8	8	no	490699	491302	520233	520317	no	no	560645	561248	590025	590109
D11	RR4055	139	89	SEL	12.135	256	256	0	5	2	11	no	584094	584156	596291	597854	no	no	654864	654926	667069	709401
D11	RR4055	140	89	ADJ	5.909	91	90	1	1	1	0	yes	615537	615778	621687	623725	yes	yes	694103	692472	686562	684470
D12	RR4056	141	90	SEL	3.022	53	53	0	1	0	5	no	584554	584557	587579	587846	no	no	655324	655327	658354	658621
D12	RR4056	142	90	ADJ	10.379	428	426	2	7	10	1034	no	596291	597854	608233	608269	no	yes	667069	709401	697997	697961
D12	RR4056	143	90	ADJ	0.861	20	20	0	1	0	1	yes	678197	678371	679232	679376	no	no	712727	712901	713763	713907
D12	RR4056	144	91	IND	7.279	116	113	3	1	1	0	no	1260857	1261239	1268518	1268596	no	no	1293887	1294269	1301547	1301625
E01	RR4065	145	92	ADJ	2.973	71	71	0	0	0	0	no	1327293	1327751	1330724	1330805	no	yes	1756505	1756047	1753074	1752993
E01	RR4065	146	92	ADJ	2.759	18	18	0	1	9	0	no	1334945	1335053	1337812	1338252	no	yes	1748852	1748744	1745994	1745554
E01	RR4065	147	92	SEL	5.353	100	100	0	6	6	19	no	1341284	1341437	1346790	1346930	no	yes	1742522	1742369	1736998	1736858
E02	RR4066	148	93	ADJ	17.782	340	334	6	4	3	14	no	1303376	1303624	1321406	1321421	no	yes	1780434	1780186	1762391	1762376
E02	RR4066	149	93	SEL	22.296	375	371	4	7	15	19	no	1324416	1324494	1346790	1346930	no	yes	1759382	1759304	1736998	1736858
E02	RR4066	150	93	ADJ	3.302	68	68	0	2	3	1	no	1353425	1353461	1356763	1356905	yes	yes	1732092	1732056	1728803	1702971
E03	RR4067	151	94	ADJ	4.549	64	62	2	0	0	0	no	1303235	1303376	1307925	1308039	no	yes	1780575	1780434	1775883	1775769
E03	RR4067	152	94	ADJ	0	1	1	0	0	0	0	no	1320402	1320423	1320423	1320445	no	no	1763395	1763374	1763374	1763352
E03	RR4067	153	94	SEL	28.622	509	501	8	12	2043	318	no	1324092	1324146	1352768	1352930	no	yes	1759706	1759652	1732749	1732587
E04	RR4068	154	95	IND	0.016	4	4	0	0	0	0	no	1150666	1150678	1150694	1150705	no	no	1189004	1189016	1189032	1189043
E04	RR4068	155	96	SEL	11.726	168	168	0	1	9	0	no	1332320	1332374	1344100	1345021	yes	yes	1751477	1751423	1739705	1738767
E05	RR4069	157	97	IND	4.826	225	112	113	1	0	2	no	598412	598493	603319	603405	yes	yes	708843	708762	703934	703845
E05	RR4069	158	97	IND	0.936	9	0	9	0	0	0	no	617964	618306	619242	619798	no	yes	690286	689944	689008	688451
E05	RR4069	159	98	SEL	21.778	372	371	1	7	15	19	no	1325224	1325350	1347128	1347199	yes	yes	1758574	1758448	1736660	1736289
E06	RR4070	160	99	ADJ	0.141	2	2	0	0	0	0	yes	1303227	1303235	1303376	1303624	no	yes	1780584	1780575	1780434	1780186
E06	RR4070	161	99	ADJ	17.33	331	331	0	4	3	14	no	1303624	1303741	1321071	1321121	no	yes	1780186	1780069	1762726	1762676
E06	RR4070	162	99	SEL	33.077	620	620	0	13	2044	318	no	1321121	1321154	1354231	1354279	no	yes	1762676	1762643	1731286	1731238
E07	RR4071	164	101	IND	4.567	115	111	4	2	3	0	yes	983958	984762	989329	989436	no	no	1043626	1044430	1048994	1049102
E07	RR4071	165	101	IND	23.761	590	569	21	5	15	9	no	989436	989454	1013215	1013348	no	no	1049102	1049120	1072874	1073007
E07	RR4071	167	102	ADJ	6.251	77	77	0	1	9	0	no	1332257	1332285	1338536	1338587	no	yes	1751540	1751512	1745270	1745219
E07	RR4071	168	102	SEL	17.963	346	338	8	12	2037	318	no	1338587	1338596	1356559	1356717	no	yes	1745219	1745210	1728961	1728803
E08	RR4072	169	103	IND	4.825	219	217	2	1	42	130	no	209961	209966	214791	215025	no	no	272003	272008	276921	277155
E08	RR4072	170	103	IND	0.526	8	8	0	0	0	0	yes	232083	232159	232685	232734	no	no	294210	294286	294812	294861
E08	RR4072	171	103	IND	4.73	48	48	0	4	9	1	no	237134	237190	241920	247946	yes	no	300655	300711	305432	311672
E08	RR4072	172	104	SEL	10.955	166	166	0	7	15	19	no	1335239	1335835	1346790	1346930	no	yes	1748558	1747962	1736998	1736858
E09	RR4073	174	106	ADJ	5.387	94	93	1	0	0	0	no	1337812	1338252	1343639	1343666	no	yes	1745994	1745554	1740166	1740139
E09	RR4073	175	106	SEL	1.842	24	24	0	6	6	19	no	1343666	1343696	1345538	1345610	no	yes	1740139	1740109	1738250	1738178
E09	RR4073	176	106	ADJ	2.382	52	51	1	2	3	1	no	1354351	1354381	1356763	1356905	yes	yes	1731166	1731136	1728803	1702971
E10	RR4074	177	107	IND	13.7	104	1	103	4	1626	56	no	795689	795836	809536	810338	no	no	863627	863774	875903	876705
E10	RR4074	178	107	IND	10.055	157	0	157	0	0	0	no	830093	830216	840271	840929	no	no	895482	895605	905661	906319
E10	RR4074	179	108	SEL	19.026	357	355	2	13	2037	319	no	1337341	1337737	1356763	1356905	yes	yes	1746465	1746069	1728803	1702971
E11	RR4075	180	109	IND	3.825	38	37	1	0	0	0	no	640411	641312	645137	645322	no	no	822431	823332	827157	827342
E11	RR4075	181	109	IND	0.006	2	2	0	0	0	0	no	746114	746174	746180	746186	no	no	776925	776985	776991	776997
E11	RR4075	182	110	SEL	4.299	92	92	0	6	6	19	no	1342622	1342829	1347128	1347199	yes	yes	1741183	1740976	1736660	1736289
E11	RR4075	184	111	IND	28.46	448	422	26	10	2698	1082	no	1769136	1769423	1797883	1798385	no	no	1859194	1859481	1886424	1886926
E11	RR4075	185	111	IND	12.488	160	155	5	3	4304	19	no	1803613	1803665	1816153	1816415	yes	no	1892154	1892206	1900409	1900671
E12	RR4076	186	112	IND	4.283	49	47	2	2	9	0	no	133657	133934	138217	138481	no	no	199696	199973	204241	204505
E12	RR4076	187	112	IND	3.186	37	33	4	4	4	3	yes	138795	138907	142093	142112	yes	no	205381	205493	208677	208696
E12	RR4076	189	114	IND	13.094	99	99	0	5	1	6	no	846109	846921	860015	860258	no	no	911516	912328	925428	925671
E12	RR4076	190	115	SEL	3.597	69	69	0	6	6	19	no	1343498	1343531	1347128	1347199	yes	yes	1740307	1740274	1736660	1736289
F01	RR4077	191	116	ADJ	0.209	5	5	0	0	0	0	yes	584016	584093	584302	584317	no	no	654786	654863	655072	655087
F01	RR4077	192	116	ADJ	1.674	34	34	0	1	0	5	no	584329	584388	586062	586110	no	no	655099	655158	656837	656885
F01	RR4077	193	116	SEL	2.748	42	42	0	0	0	0	no	586110	586179	588927	588936	no	no	656885	656954	659701	659710
F01	RR4077	194	116	ADJ	4.749	65	0	65	1	0	1	yes	678197	678371	683120	683135	no	no	712727	712901	717650	717665
F01	RR4077	195	117	IND	1.239	20	0	20	0	0	0	no	683135	683167	684406	685125	yes	no	717665	717697	718936	719651
F01	RR4077	196	117	IND	0	1	1	0	0	0	0	no	736204	736231	736231	736320	no	no	767029	767056	767056	767145
F01	RR4077	198	118	IND	37.308	667	666	1	17	201	569	no	947748	947799	985107	985125	no	no	1007046	1007097	1044775	1044793
F01	RR4077	199	118	IND	4.097	88	88	0	2	3	0	no	985131	985137	989234	989323	no	no	1044799	1044805	1048899	1048988
F02	RR4078	201	120	SEL	15.032	303	300	3	6	8	2715	no	576894	576933	591965	592472	no	no	644960	644999	662738	663245
F02	RR4078	202	121	IND	0.053	2	2	0	0	0	0	no	1068177	1068450	1068503	1068714	no	no	1126195	1126468	1126521	1126732
F02	RR4078	203	122	IND	17.75	286	281	5	5	74	9	no	1241926	1242033	1259783	1259963	no	no	1275027	1275134	1292812	1292992
F03	RR4079	205	124	SEL	4.634	83	83	0	1	0	5	no	584158	584302	588936	588957	no	no	654928	655072	659710	659731
F03	RR4079	207	126	IND	8.312	151	147	4	4	1	4	no	1469475	1469532	1477844	1479082	yes	yes	1627617	1627560	1619246	1618006
F04	RR4080	208	127	IND	2.695	123	123	0	4	12	1	no	290699	290837	293532	293554	no	no	353671	353809	356490	356512
F04	RR4080	209	127	IND	3.318	147	146	1	7	37	32	no	293554	293610	296928	296959	no	no	356512	356568	359881	359912
F04	RR4080	210	127	IND	4.733	152	146	6	3	6	15	no	296960	297010	301743	301779	no	no	359913	359963	364720	364756
F04	RR4080	211	127	IND	10.479	201	196	5	2	2	1	no	306676	306769	317248	317332	no	no	369148	369241	379718	379802
F04	RR4080	213	128	SEL	2.085	21	21	0	0	0	0	no	586740	586767	588852	588897	no	no	657515	657542	659626	659671
F04	RR4080	214	129	IND	5.178	99	98	1	6	6	19	no	1341443	1341752	1346930	1346970	no	yes	1742363	1742053	1736858	1736818
F05	RR4081	215	130	SEL	9.853	123	123	0	4	6	2714	no	578670	578717	588570	588654	no	no	646736	646783	659344	659428
F05	RR4081	216	130	ADJ	1.766	112	112	0	0	0	0	no	588662	588723	590489	590571	no	no	659436	659497	661263	661345
F06	RR4082	217	131	ADJ	0	1	1	0	0	0	0	no	548736	548823	548823	548886	no	no	616035	616122	616122	616185
F06	RR4082	218	131	ADJ	6.791	145	0	145	0	0	0	no	560677	560848	567639	567796	no	no	627926	628097	634880	635037
F06	RR4082	219	131	SEL	6.731	156	156	0	3	2	5	no	586854	587579	594310	594463	no	no	657629	658354	665087	665240
F06	RR4082	220	131	ADJ	1.786	37	37	0	1	0	1	no	594463	594505	596291	597854	no	no	665240	665282	667069	709401
F07	RR4083	221	132	ADJ	4.799	28	28	0	0	0	0	no	496680	498990	503789	504123	no	no	566626	568936	573735	574069
F07	RR4083	222	132	ADJ	1.489	40	40	0	1	0	5	no	584737	585068	586557	586704	no	no	655507	655838	657332	657479
F07	RR4083	223	132	SEL	6.507	148	148	0	2	2	1	no	586704	586740	593247	593374	no	no	657479	657515	664020	664147
F08	RR4084	225	134	IND	3.666	19	18	1	0	0	0	no	5570	7103	10769	10847	no	no	5572	7105	10771	10849
F08	RR4084	226	135	SEL	8.111	178	176	2	3	2	5	no	585879	586056	594167	594310	no	no	656654	656831	664944	665087
F08	RR4084	227	135	ADJ	1.828	38	38	0	1	0	1	no	594310	594463	596291	597854	no	no	665087	665240	667069	709401
F09	RR4085	228	136	IND	4.541	189	182	7	2	3	0	yes	327412	328240	332781	332814	no	no	389882	391011	395549	395582
F09	RR4085	229	137	SEL	6.749	189	189	0	1	0	5	yes	584016	584093	590842	591027	no	no	654786	654863	661616	661801
F10	RR4086	230	138	SEL	15.608	305	303	2	6	8	2715	no	576933	576960	592568	593008	no	no	644999	645026	663341	663781
F11	RR4087	231	139	ADJ	3.986	130	130	0	4	76	113	no	575512	575707	579693	580330	no	no	643542	643737	647761	648398
F11	RR4087	232	139	SEL	1.52	18	18	0	0	0	0	no	586308	586449	587969	588549	no	no	657083	657224	658744	659323
F12	RR4088	234	141	SEL	15.007	275	273	2	7	8	2719	no	578210	578468	593475	593586	no	no	646276	646534	664252	664363
F12	RR4088	235	141	ADJ	1.19	21	21	0	1	0	1	no	662576	662675	663865	663954	no	yes	677630	677531	676333	676244
G04	RR4107-8	238	144	IND	8.359	148	0	148	0	0	0	no	1161517	1161590	1169949	1169958	no	no	1199831	1199904	1207788	1207797
G04	RR4107-8	239	144	IND	31.463	335	0	335	0	0	0	no	1169958	1170409	1201872	1201902	no	no	1207797	1208248	1235720	1235750
G07	RR4115-6	240	145	IND	0.108	5	0	5	0	0	0	no	235945	236173	236281	236304	no	no	299466	299694	299802	299825
G07	RR4115-6	241	145	IND	0.618	8	0	8	0	0	0	no	236304	236398	237016	237079	no	no	299825	299919	300537	300600
G07	RR4115-6	242	145	IND	0.057	3	0	3	0	0	0	no	237079	237133	237190	237385	no	no	300600	300654	300711	300906
G07	RR4115-6	243	145	IND	0.242	7	0	7	0	0	0	no	237634	237758	238000	238024	no	no	301155	301279	301521	301545
G07	RR4115-6	244	145	IND	0.081	3	0	3	0	0	0	no	238033	238099	238180	238369	no	no	301554	301620	301701	301890
G07	RR4115-6	245	145	IND	0.032	4	0	4	0	0	0	no	238369	238393	238425	238431	no	no	301890	301914	301946	301952
G09	RR4117	250	147	SEL	12.392	233	233	0	7	5	2720	no	581756	582238	594630	594710	yes	no	649821	650302	665408	665488
G10	RR4118	251	148	ADJ	11.858	179	0	179	3	176	138	no	536673	540701	552559	552680	no	no	603972	608000	619820	619941
G10	RR4118	252	148	ADJ	4.409	58	0	58	0	0	0	no	552680	552803	557212	557700	no	no	619941	620064	624456	624944
G10	RR4118	253	148	SEL	3.876	67	67	0	1	0	5	yes	584016	584093	587969	588549	no	no	654786	654863	658744	659323
G11	RR4119	254	149	SEL	3.616	132	131	1	2	2	1	no	586854	587579	591195	591453	no	no	657629	658354	661968	662226
G12	RR4120	255	150	SEL	16.925	298	298	0	8	8	2720	no	579102	579204	596129	596291	no	no	647168	647270	666907	667069
H01	RR4121	256	151	SEL	13.847	268	268	0	6	8	2715	no	577895	578016	591863	591887	no	no	645961	646082	662636	662660
H01	RR4121	257	152	IND	6.22	80	80	0	0	0	0	yes	819200	819257	825477	825661	no	no	884590	884647	890867	891051
H02	RR4122	258	153	SEL	15.445	301	301	0	8	82	2827	no	573129	573217	588662	588723	no	no	641489	641577	659436	659497
H02	RR4122	259	154	IND	15.548	196	196	0	0	0	0	yes	1624055	1624207	1639755	1639929	yes	yes	1472300	1472147	1457793	1457619
H02	RR4122	260	154	IND	0.516	24	0	24	0	0	0	no	1650027	1650100	1650616	1650664	no	yes	1398176	1398103	1397587	1397539
H03	RR4123	261	155	SEL	10.229	216	216	0	4	2	6	no	586056	586062	596291	597854	no	no	656831	656837	667069	709401
H04	RR4124	262	156	SEL	4.819	84	84	0	1	0	5	yes	584016	584093	588912	588918	no	no	654786	654863	659686	659692
