# Supplementary material for: Extensive Cotransformation of Natural Variation into Chromosomes of Naturally Competent Haemophilus influenzae
Source: G3 (Bethesda). 2014 Feb 25;4(4):717–31. doi: 10.1534/g3.113.009597 (PMC4059242; doi:10.1534/g3.113.009597)
Supplement: Supporting Information [file supp_g3.113.009597_FileS3.zip › FileS3/READ_ME.txt]

File S3 is a tab-delimited text file (with header) of all detected donor segments. Samples with no recombinants detected, as well as the parental strains, have no corresponding rows in this file.

Explanation of columns is below:

Well: Coordinate in 96-well plate during sequencing library construction
Sample:  Strain ID(s) of stored culture grown from a single colony.  For samples G01-G08, pairs of strains were pooled.
Seg:  ID for each donor segment
Trct:  ID for each recombination tract (segments clustered within 100 kb).  Ties for tract endpoints within a clone were broken randomly.
Type:  SEL=spanning selected NovR or NalR resistance allele; ADJ=in same tract as selected segment; IND=>100 kb from selected allele
MinKB:  Minimum size of recombination tract in kilobases based on outermost donor-specific variants of each segment
SNVs:  Count of single-nucleotide variants detected in the segment
Dsnv:  Count of SNVs for which the genotype was unambiguously from the donor
Msnv:  Count of SNVs determined to be �heterozygous� or with reads supporting both donor and recipient alleles
SVs:  Count of structural variants in segment
Deleted:  Total number of base pairs deleted by SVs in segment
Inserted:  Total number of base pairs inserted by SVs in segment
LeftSV: Is an SV the nearest flanking recipient allele on the left of the segment?
LeftR-Rd:  Coordinate in the Rd genome of the recipient allele nearest the left edge of the segment
LeftD-Rd:  Coordinate in the Rd genome of the leftmost donor-specific allele in the segment
RghtD-Rd:  Coordinate in the Rd genome of the rightmost donor-specific allele in the segment
RghtR-Rd:  Coordinate in the Rd genome of the recipient allele nearest the right edge of the segment
RghtSV:  Is an SV the nearest recipient allele on the right of the segment?
Invert:  Is the donor segment inverted in the 86-028NP genome?
LeftR-NP:  Coordinate in the 86-028NP genome of the recipient allele nearest the left edge of the segment
LeftD-NP:  Coordinate in the 86-028NP genome of the leftmost donor-specific allele in the segment
RghtD-NP:  Coordinate in the 86-028NP genome of the rightmost donor-specific allele in the segment
RghtR-NP:  Coordinate in the 86-028NP genome of the recipient allele nearest the right edge of the segment
